# Supplementary material for: Inactivation of Bacteria and Residual Antimicrobials in Hospital Wastewater by Ozone Treatment
Source: Antibiotics (Basel). 2022 Jun 27;11(7):862. doi: 10.3390/antibiotics11070862 (PMC9311624; doi:10.3390/antibiotics11070862)
Supplement: Supplementary file 1 [file antibiotics-11-00862-s001.zip]

Archive with 4 entries (4 files):
- Supplementary-Table-S1.pdf
- Supplementary-Table-S2.pdf
- Supplementary-Table-S3.pdf
- Supplementary-Table-S4.pdf
